# Supplementary material for: Chemical Characterization of Different Products from the Tunisian Opuntia ficus-indica (L.) Mill
Source: Foods. 2022 Jan 7;11(2):155. doi: 10.3390/foods11020155 (PMC8775233; doi:10.3390/foods11020155)
Supplement: Supplementary file 1 [file foods-11-00155-s001.zip]

Archive with 1 entries (1 files):
- foods-1503739-supplementary.pdf
